# Supplementary material for: Deep Tissue Characterization with Optical Coherence Elastography: A Comparison of Different Methods
Source: Materials (Basel). 2022 Dec 1;15(23):8558. doi: 10.3390/ma15238558 (PMC9740038; doi:10.3390/ma15238558)
Supplement: Supplementary file 1 [file materials-15-08558-s001.zip]

Archive with 1 entries (1 files):
- materials-1954560-supplementary.pdf
